# Supplementary material for: GLW7.1, a Strong Functional Allele of Ghd7, Enhances Grain Size in Rice
Source: Int J Mol Sci. 2022 Aug 5;23(15):8715. doi: 10.3390/ijms23158715 (PMC9369204; doi:10.3390/ijms23158715)
Supplement: Supplementary file 1 [file ijms-23-08715-s001.zip]

Archive with 2 entries (2 files):
- Supplementary figures of GLW7.1 .pdf
- Supplementary tables of GLW7.1.xlsx
